# Supplementary material for: Mitochondrial Imaging and Transcriptome Analysis of Bone Mesenchymal Stem Cells During Osteogenesis Under Different Culture Conditions
Source: Biomolecules. 2025 Nov 19;15(11):1623. doi: 10.3390/biom15111623 (PMC12650366; doi:10.3390/biom15111623)
Supplement: Supplementary file 1 [file biomolecules-15-01623-s001.zip]

Archive with 5 entries (4 files):
- Supplementary Video/
- Supplementary Video/0 d.avi
- Supplementary Video/14 d.avi
- Supplementary Video/21 d.avi
- Supplementary Video/7 d.avi
